# Supplementary material for: A long-lasting prolactin stimulates galactopoiesis in mice
Source: iScience. 2025 Jul 15;28(8):113112. doi: 10.1016/j.isci.2025.113112 (PMC12337787; doi:10.1016/j.isci.2025.113112)
Supplement: Table S4. Fc-prolactin fusion variants [file mmc2.xlsx]

## Sheet: Sheet1
Table S4. Fc-Prolactin fusion variants.
Table S4: Fc-Prolactin fusion variants
Fc-PRL- #	Variants	Major Design Scheme
1	Fc - PRL (N59D)	· Homodimer
		· N-Fc-PRL-C
		· Deglycosylated prolactin
2	Fc (C220S, N297D, K447A) - PRL WT	· Homodimer
		· N-Fc-PRL-C
		· Low off-target Fc receptor binding
		· Deglycosylated Fc
3	Fc (C220S, N297D, K447A) - PRL (N59D)	· Homodimer
		· N-Fc-PRL-C
		· Low off-target Fc receptor binding
		· Deglycosylated Fc
		· Deglyocsylated prolactin
4	Fc (C220S, N297D, K447A) - GGsGG - PRL (N59D)	· Homodimer
		· N-Fc-PRL-C
		· Flexible linker
		· Low off-target Fc receptor binding
		· Deglycosylated Fc
		· Deglycosylated prolactin
5	Fc (C220S, K447A, N297D, L234A, L235A, V264E, L309D, Q311H, N434S) - PRL (N59D)	· Homodimer
		· N-Fc-PRL-C
		· No off-target Fc receptor binding
		· Deglycosylated Fc
		· Deglycosylated prolactin
6	Fc (C220S, K447A, N297D, L234A, L235A, P329G, V264E, L309D, Q311H, N434S) - PRL (N59D)	· Homodimer
		· N-Fc-PRL-C
		· No off-target Fc receptor binding
		· Fc half-life extension
		· Deglycosylated Fc
		· Deglycosylated prolactin
7	Fc (C220S, K447A, N297D, L234A, L235A, M252Y, S254T, T256E) - PRL (N59D)	· Homodimer
		· N-Fc-PRL-C
		· No off-target Fc receptor binding
		· Fc half-life extension
		· Deglycosylated Fc
		· Deglycosylated prolactin
8	Fc Knob (C220S, N297D, K447A, T366W) - PRL (N59D) / Fc Hole (C220S, N297D, K447A, T366S, L368A, Y407V)	· Heterodimer
		· N-Fc-PRL-C
		· Deglycosylated Fc
		· Deglycosylated prolactin
9	Fc Knob (C220S, N297D, K447A, T366W) - GGsGG - PRL (N59D) / Fc Hole (C220S, N297D, K447A, T366S, L368A, Y407V)	· Heterodimer
		· N-Fc-PRL-C
		· Flexible linker
		· Deglycosylated Fc
		· Deglycosylated prolactin
10	Fc Knob (C220S, K447A, N297D, T366W, L234A, L235A, V264E, L309D, Q311H, N434S) - GGsGG - PRL (N59D) / Fc Hole (C220S, N297D, K447A, T366S, L368A, Y407V, H435R, Y436F, L234A, L235A, V264E, L309D, Q311H, N434S)	· Heterodimer
		· N-Fc-PRL-C
		· Flexible linker
		· No off-target Fc receptor binding
		· Fc half-life extension
		· Fc monomer w/o Protein A binding
		· Deglycosylated Fc
		· Deglycosylated prolactin
11	Fc Knob (C220S, K447A, N297D, T366W, L234A, L235A, P329G, V264E, L309D, Q311H, N434S) - GGsGG - PRL (N59D) / Fc Hole (C220S, N297D, K447A, T366S, L368A, Y407V, H435R, Y436F, L234A, L235A, P329G, V264E, L309D, Q311H, N434S)	· Heterodimer
		· N-Fc-PRL-C
		· Flexible linker
		· No off-target Fc receptor binding
		· Fc half-life extension
		· Fc monomer w/o Protein A binding
		· Deglycosylated Fc
		· Deglycosylated prolactin
12	Fc Knob (C220S, K447A, N297D, L234A, L235A, M252Y, S254T, T256E) - GGsGG - PRL (N59D) / Fc Hole (C220S, N297D, K447A, T366S, L368A, Y407V, H435R, Y436F, L234A, L235A, M252Y, S254T, T256E)	· Heterodimer
		· N-Fc-PRL-C
		· Flexible linker
		· No off-target Fc receptor binding
		· Fc half-life extension
		· Fc monomer w/o Protein A binding
		· Deglycosylated Fc
		· Deglycosylated prolactin
13	Fc A (C220S, K447A, N297D, T350V, L351Y, F405A, Y407V) - GGsGG - PRL (N59D) / Fc B (C220S, N297D, K447A, T350V, T366L, K293L, T394W, H435R, Y436F)	· Heterodimer
		· N-Fc-PRL-C
		· Flexible linker
		· Low off-target Fc receptor binding
		· Fc monomer w/o Protein A binding
		· Deglycosylated Fc
		· Deglycosylated prolactin
14	Fc A (C220S, K447A, N297D, T350V, L351Y, F405A, Y407V, L234A, L235A, V264E, L309D, Q311H, N434S) - GGsGG - PRL (N59D) / Fc B (N297D, C220S, K447A, L234A, L235A, V264E, L309D, Q311H, N434S)	· Heterodimer
		· N-Fc-PRL-C
		· Flexible linker
		· No off-target Fc receptor binding
		· Fc half-life extension
		· Deglycosylated Fc
		· Deglycosylated prolactin
15	Fc A (C220S, K447A, N297D, T350V, L351Y, F405A, Y407V, L234A, L235A, V264E, L309D, Q311H, N434S) - GGsGG - PRL (N59D) / Fc B (N297D, C220S, K447A, L234A, L235A, V264E, L309D, Q311H, N434S, H435R, Y436F)	· Heterodimer
		· N-Fc-PRL-C
		· Flexible linker
		· No off-target Fc receptor binding
		· Fc half-life extension
		· Fc monomer w/o Protein A binding
		· Deglycosylated Fc
		· Deglycosylated prolactin
16	Fc A (C220S, K447A, N297D, T350V, L351Y, F405A, Y407V, L234A, L235A, P329G, V264E, L309D, Q311H, N434S) - GGsGG - PRL (N59D) / Fc B (N297D, C220S, K447A, L234A, L235A, P329G, V264E, L309D, Q311H, N434S, H435R, Y436F)	· Heterodimer
		· N-Fc-PRL-C
		· Flexible linker
		· No off-target Fc receptor binding
		· Fc half-life extension
		· Fc monomer w/o Protein A binding
		· Deglycosylated Fc
		· Deglycosylated prolactin
17	Fc A (C220S, K447A, N297D, T350V, L351Y, F405A, Y407V, L234A, L235A, M252Y, S254T, T256E) - GGsGG - PRL (N59D) / Fc B (N297D, K447A, H435R, Y436F, L234A, L235A, M252Y, S254T, T256E)	· Heterodimer
		· N-Fc-PRL-C
		· Flexible linker
		· No off-target Fc receptor binding
		· Fc half-life extension
		· Fc monomer w/o Protein A binding
		· Deglycosylated Fc
		· Deglycosylated prolactin
18	PRL (N59D) - Fc Knob (C220S, N297D, K447A, T366W) / Fc Hole (C220S, N297D, K447A, T366S, L368A, Y407V)	· Heterodimer
		· N-PRL-Fc-C
		· Low off-target Fc receptor binding
		· Deglycosylated Fc
		· Deglycosylated prolactin
19	PRL (N59D) - GGsGG - Fc Knob (C220S, N297D, K447A, T366W) / Fc Hole (C220S, N297D, K447A, T366S, L368A, Y407V)	· Heterodimer
		· N-PRL-Fc-C
		· Low off-target Fc receptor binding
		· Flexible linker
		· Deglycosylated Fc
		· Deglycosylated prolactin
20	PRL (N59D, C191S, C199S) - Fc Knob (C220S, N297D, K447A, T366W) / Fc Hole (C220S, N297D, K447A, T366S, L368A, Y407V)	· Heterodimer
		· N-PRL-Fc-C
		· Low off-target Fc receptor binding
		· Deglycosylated Fc
		· Deglycosylated prolactin
		· No C-terminal disulfide on prolactin
21	PRL (N59D, C191S, C199S) - Fc Knob (C220S, C226S, C229S, N297D, K447A, T366W) / Fc Hole (C220S, N297D, K447A, T366S, L368A, Y407V)	· Heterodimer
		· N-PRL-Fc-C
		· Low off-target Fc receptor binding
		· Deglycosylated Fc
		· Deglycosylated prolactin
		· No C-terminal disulfide on prolactin
		· No disulfide in Fc hinge
22	PRL (N59D) - GGsGG- Fc Knob (C220S, K447A, N297D, T366W, L234A, L235A, V264E, L309D, Q311H, N434S) / Fc Hole (C220S, N297D, K447A, T366S, L368A, Y407V, H435R, Y436F, L234A, L235A, V264E, L309D, Q311H, N434S)	· Heterodimer
		· N-PRL-Fc-C
		· Flexible linker
		· No off-target Fc receptor binding
		· Fc half-life extension
		· Fc monomer w/o Protein A binding
		· Deglycosylated Fc
		· Deglycosylated prolactin
23	PRL (N59D) - GGsGG- Fc Knob (C220S, K447A, N297D, T366W, L234A, L235A, P329G, V264E, L309D, Q311H, N434S) / Fc Hole (C220S, N297D, K447A, T366S, L368A, Y407V, H435R, Y436F, L234A, L235A, P329G, V264E, L309D, Q311H, N434S)	· Heterodimer
		· N-PRL-Fc-C
		· Flexible linker
		· No off-target Fc receptor binding
		· Fc half-life extension
		· Fc monomer w/o Protein A binding
		· Deglycosylated Fc
		· Deglycosylated prolactin
24	PRL (N59D) - GGsGG - Fc Knob (C220S, K447A, N297D, L234A, L235A, M252Y, S254T, T256E) / Fc Hole (C220S, N297D, K447A, T366S, L368A, Y407V, H435R, Y436F, L234A, L235A, M252Y, S254T, T256E)	· Heterodimer
		· N-PRL-Fc-C
		· Flexible linker
		· No off-target Fc receptor binding
		· Fc half-life extension
		· Fc monomer w/o Protein A binding
		· Deglycosylated Fc
		· Deglycosylated prolactin
25	PRL (N59D) - GGsGG - Fc A (C220S, K447A, N297D, T350V, L351Y, F405A, Y407V) / Fc B (C220S, N297D, K447A, T350V, T366L, K293L, T394W)	· Heterodimer
		· N-PRL-Fc-C
		· Flexible linker
		· Low off-target Fc receptor binding
		· Deglycosylated Fc
		· Deglycosylated prolactin
26	PRL (N59D) - GGsGG- Fc A (C220S, K447A, N297D, T350V, L351Y, F405A, Y407V, L234A, L235A, V264E, L309D, Q311H, N434S) / Fc A (N297D, C220S, K447A, L234A, L235A, V264E, L309D, Q311H, N434S)	· Heterodimer
		· N-PRL-Fc-C
		· Flexible linker
		· No off-target Fc receptor binding
		· Fc half-life extension
		· Deglycosylated Fc
		· Deglycosylated prolactin
27	PRL (N59D) - GGsGG- Fc A (C220S, K447A, N297D, T350V, L351Y, F405A, Y407V, L234A, L235A, V264E, L309D, Q311H, N434S) / Fc A (N297D, C220S, K447A, L234A, L235A, V264E, L309D, Q311H, N434S, H435R, Y436F)	· Heterodimer
		· N-PRL-Fc-C
		· Flexible linker
		· No off-target Fc receptor binding
		· Fc half-life extension
		· Fc monomer w/o Protein A binding
		· Deglycosylated Fc
		· Deglycosylated prolactin
28	PRL (N59D) - GGsGG- Fc A (C220S, K447A, N297D, T350V, L351Y, F405A, Y407V, L234A, L235A, P329G, V264E, L309D, Q311H, N434S) / Fc B (N297D, C220S, K447A, L234A, L235A, P329G, V264E, L309D, Q311H, N434S, H435R, Y436F)	· Heterodimer
		· N-PRL-Fc-C
		· Flexible linker
		· No off-target Fc receptor binding
		· Fc half-life extension
		· Fc monomer w/o Protein A binding
		· Deglycosylated Fc
		· Deglycosylated prolactin
29	PRL (N59D) - GGsGG - Fc A (C220S, K447A, N297D, T350V, L351Y, F405A, Y407V, L234A, L235A, M252Y, S254T, T256E) / Fc B (N297D, K447A, H435R, Y436F, L234A, L235A, M252Y, S254T, T256E)	· Heterodimer
		· N-PRL-Fc-C
		· Flexible linker
		· No off-target Fc receptor binding
		· Fc half-life extension
		· Fc monomer w/o Protein A binding
		· Deglycosylated Fc
		· Deglycosylated prolactin
